# Supplementary material for: So Closely Related and Yet So Different: Strong Contrasts Between the Evolutionary Histories of Species of the Cardamine pratensis Polyploid Complex in Central Europe
Source: Front Plant Sci. 2020 Dec 18;11:588856. doi: 10.3389/fpls.2020.588856 (PMC7775393; doi:10.3389/fpls.2020.588856)
Supplement: Supplementary file 1 [file Data_Sheet_1.xlsx]

## Sheet: Hárok1
Supplementary Data 1. Details of the 145 populations of Cardamine matthioli, C. majovskyi, C. pratensis and C. rivularis sampled, including localities, collection data, ploidy level information, relative genome size, chromosome numbers, numbers of analysed individuals and indices of genetic diversity inferred from microsatellite data. Ploidy levels were inferred by direct chromosome counting or f…
Species	Code	Country	Locality	Locality note	Latitude	Longitude	Altitude (m a.s.l.)	Collection date	Collector	Ploidy level	Chromosome number (2n)	Relative genome size Mean (Min – Max)	Intra-cytotype variation Max. / Min. (%)	Number of collected samples	Number of analysed samples				Indices of genetic diversity (microsatellites)
															Flow cytometry	Chromosome counts	Microsatellites	Hyb-Seq	A	priv.	A’	Ae	HT	Shannon div. (ShDI)	Rarity1	Rarity2
C. matthioli	Mat_BIT	Bulgaria	Rhodopi Mts., E of Pobit Kamak	Co-occurrence of C. matthioli and C. rivularis.	41° 49' 11.0''	23° 53' 50.2''	1279	11 July 2015	KS, TK, MŠ	2x		0.44 (0.435 - 0.443)	1.84	8	8		8		29	0	1.611	1.377	0.202	0.38	0.182	1.014
C. matthioli	Mat_CAJ	Slovakia	Košice region, Košice-okolie distr., Vyšný Čaj		48° 41' 02.2''	21° 23' 39.2''	251	10 April 2014	BŠ, KS	2x	16, 17, 18, 19, 20	0.407 (0.37 - 0.449)	21.33	10	10	8	8		53	0	2.944	2.057	0.411	0.876	0.167	1.314
C. matthioli	Mat_DRZ	Slovakia	Nitra region, Levice distr., Drženice		48° 16' 37.9''	18° 40' 48.0''	242	3 April 2014	BŠ, KS	2x		0.359 (0.353 - 0.362)	2.71	10	10		8		58	0	3.222	2.358	0.499	1.129	0.121	1.313
C. matthioli	Mat_GAJ	Slovenia	Drava Reg., Maribor distr., Gaj nad Mariborom		46° 37' 16.9''	15° 33' 10.3''	487	18 May 2015	KS, TK	2x		0.4 (0.398 - 0.404)	1.54	10	10		8		52	0	2.889	2.054	0.442	0.938	0.147	1.403
C. matthioli	Mat_GRE	Croatia	Zagreb county, Vrbovec, Greda		45° 52' 12.7''	16° 21' 17.7''	115	5 May 2015	BŠ, KS, TK	2x		0.437 (0.401 - 0.475)	18.31	10	10		8		58	0	3.222	2.326	0.497	1.003	0.153	1.8
C. matthioli	Mat_GRM	Bulgaria	Metsa valley, close to Grmen village		41° 35' 05.2''	23° 47' 15.9''	520	10 July 2015	KS, TK, MŠ	2x		0.409 (0.406 - 0.414)	1.95	10	10		8	2	36	0	2	1.567	0.335	0.561	0.093	0.627
C. matthioli	Mat_HEL	Slovakia	Banská Bystrica region, Brezno distr., Heľpa	Co-occurrence of C. matthioli and C. pratensis.	48° 51' 21.1''	19° 57' 33.6''	628	12 April 2014	BŠ, KS	2x	16, 18	0.364 (0.359 - 0.369)	2.95	8	7	6	8		54	0	3	2.313	0.492	1.05	0.139	1.279
C. matthioli	Mat_HER	Slovakia	Košice region, Košice-okolie distr., Herľany		48° 47' 47.7''	21° 28' 57.8''	410	12 April 2014	BŠ, KS	2x		0.374 (0.365 - 0.409)	12.17	10	10		8		56	0	3.111	2.142	0.459	1	0.089	0.886
C. matthioli	Mat_JEB	Bulgaria	Rhodopi Mts., Jezero Beglika		41° 49' 54.2''	24° 07' 52.4''	1479	11 July 2015	KS, TK, MŠ	2x		0.446 (0.441 - 0.452)	2.45	10	10		8		33	0	1.833	1.488	0.258	0.482	0.175	1.056
C. matthioli	Mat_KAR	Austria	Lower Austria, Gaming distr., Kartause		48° 16' 46.5''	16° 10' 41.6''	387	20 April 2015	BŠ, KS, TK	2x		0.371 (0.363 - 0.381)	5.07	10	10		8		40	0	2.222	1.871	0.391	0.716	0.084	0.517
C. matthioli	Mat_MAH	Hungary	Borsód-Abaúj-Zemplén county, Sárospatak distr., Hercegkút	Co-occurrence of C. matthioli and C. majovskyi.	48° 20' 23.7''	21° 32' 26.2''	121	12 May 2015	TK	2x	17	0.393 (0.393 - 0.393)	0	1	1	1	1		24	0	1.333	-	-	0	0	0.486
C. matthioli	Mat_MAK	Slovakia	Prešov region, Stropkov distr., Makovce		49° 15' 23.2''	21° 45' 38.8'	373	12 May 2015	KS	2x	16	0.372 (0.363 - 0.379)	4.44	5	5	5	5		50	0	2.778	2.067	0.529	0.883	0.245	1.261
C. matthioli	Mat_NOR	Slovakia	Prešov region, Svidník distr., Nižný Orlík		49° 20' 11.7''	21° 31' 11.0''	248	9 May 2014	KS	2x	16, 17, 18, 19, 22	0.41 (0.361 - 0.497)	37.58	10	10	8	8		58	0	3.222	2.429	0.569	1.079	0.175	1.563
C. matthioli	Mat_ORI	Switzerland	Ticino, Origlio		46° 03' 05.3"	8° 56' 40.6"	421	15 August 2014	CHR	2x		0.411 (0.408 - 0.416)	1.88	3	3		2		26	0	1.444	1.363	0.266	0.231	0.096	0.456
C. matthioli	Mat_OST	Slovakia	Banská Bystrica region, Zvolen distr., Ostrá lúka		48° 32' 33.8''	19° 03' 08.4''	466	3 April 2014	BŠ, KS	2x	16, 18	0.372 (0.36 - 0.41)	13.74	10	10	6	8		61	0	3.389	2.352	0.517	1.1	0.101	1.106
C. matthioli	Mat_PRD	Bulgaria	Pirin Mts., Predela pass		41° 52' 46.8''	23° 20' 48.6''	1169	9 July 2015	KS, TK, MŠ	2x		0.409 (0.407 - 0.413)	1.58	8	8		8		40	0	2.222	1.71	0.359	0.708	0.122	0.815
C. matthioli	Mat_RIB	Slovenia	Carinthia reg., Ribnica na Pohorju distr., E of Ribnica na Pohorju		46° 32' 6.9''	15° 16' 45.0''	635	18 May 2015	KS, TK	2x	16	0.396 (0.388 - 0.404)	3.96	10	10	1	8		44	0	2.444	2.052	0.457	0.868	0.11	0.847
C. matthioli	Mat_SAN	Austria	Styria, Deutschlandsberg, S of Aibl, road to Radlpass		46° 39' 02.8''	15° 12' 30.2''	500	19 May 2015	KS, TK	2x		0.401 (0.393 - 0.405)	3.2	10	10		8	1	38	0	2.111	1.471	0.281	0.577	0.082	0.714
C. matthioli	Mat_SEL	Italy	Lombardia reg., Valtellina, Selvetta		46° 09' 30.7"	9° 40' 33.8"	263	15 August 2014	CHR	2x		0.401 (0.397 - 0.404)	1.75	3	3		2		22	0	1.222	1.222	0.148	0	0.067	0.262
C. matthioli	Mat_SLH	Slovakia	Košice region, Košice-okolie distr., Slanská Huta		48° 35' 47.1''	21° 27' 58.5''	484	10 April 2014	BŠ, KS	2x		0.393 (0.363 - 0.453)	24.98	10	10		8	1	59	1	3.278	2.425	0.525	1.118	0.263	2.209
C. matthioli	Mat_STA	Slovakia	Prešov region, Sniná distr., Stakčín		48° 59' 45.3''	22° 12' 56.6''	234	10 May 2014	KS	2x		0.363 (0.36 - 0.365)	1.36	5	5		4		50	0	2.778	2.232	0.547	0.895	0.138	0.951
C. matthioli	Mat_TUL	Austria	Lower Austria, Tulln distr., Tulbingerkogel		48° 16' 16.4''	16° 09' 24.4''	395	20 April 2015	BŠ, KS, TK	2x	16	0.367 (0.358 - 0.375)	4.59	10	10	3	8	1	40	0	2.222	1.746	0.366	0.78	0.074	0.54
C. matthioli	Mat_ULH	Austria	Styria, Weiz distr., Gersdorf an der Feistritz, Uhlheim	Co-occurrence of C. matthioli and C. majovskyi.	47° 05' 28.9''	15° 53' 54.2''	321	1 May 2015	BŠ, KS, TK	2x		0.408 (0.408 - 0.408)	0	1	1		1		24	0	1.333	-	-	0	0	0.345
C. matthioli	Mat_UNT	Austria	Burgenland, Unterschutzen		47° 20' 13.8''	16° 10' 43.4''	348	1 May 2015	BŠ, KS, TK	2x		0.431 (0.407 - 0.488)	19.89	10	10		8		45	0	2.5	1.854	0.424	0.841	0.086	0.693
C. matthioli	Mat_VAL	Switzerland	Wallis, Turtmann		46° 18' 05.7"	7° 41' 44.6"	624	15 August 2014	CHR	2x		0.41 (0.406 - 0.414)	1.95	2	2		2		29	0	1.611	1.481	0.369	0.27	0.125	0.456
C. matthioli	Mat_ZAB	Croatia	Koprivnica-Križevski county, Sveti Ivan Žabno		45° 56' 51.8''	16° 37' 57.2''	123	5 May 2015	BŠ, KS, TK	2x	16	0.4 (0.389 - 0.408)	4.9	10	10	2	8	1	62	0	3.444	2.166	0.465	1.044	0.126	1.334
C. matthioli	Mat_ZIB	Slovakia	Banská Bystrica region, Krupina distr., Žibritov		48° 23' 36.6''	18° 58' 54.8''	529	3 April 2014	BŠ, KS	2x		0.361 (0.357 - 0.366)	2.51	9	9		7		58	0	3.222	2.246	0.526	1.106	0.159	1.377
C. matthioli	Mat_ZIR	Hungary	Vesprém county, S of Zirc		47° 15' 11.7''	17° 52' 48.0''	394	6 May 2015	BŠ, KS, TK	2x		0.385 (0.375 - 0.39)	3.91	10	10		8	1	51	0	2.833	2.167	0.481	0.915	0.117	0.912
C. majovskyi	Maj_BAR	Hungary	Somogy county, Barcs, S of village Csokonyavisonta		46° 03' 11.6''	17° 27' 21.9''	135	5 May 2015	BŠ, KS, TK	4x		0.86 (0.852 - 0.879)	3.2	10	10		8	1	86	0	4.778	2.754	0.63	1.373	0.315	3.201
C. majovskyi	Maj_BOZ	Hungary	Borsód-Abaúj-Zemplén county, Sátoraljaújhely distr., Bózsva		48° 28' 22.6''	21° 28' 26.4''	172	12 May 2015	TK	4x		0.803 (0.793 - 0.816)	2.94	9	9		8		81	0	4.5	2.865	0.643	1.372	0.205	1.919
C. majovskyi	Maj_BRV	Croatia	Zagreb county, Samobor, Braslovje		45° 45' 02.0''	15° 39' 24.9''	433	4 May 2015	BŠ, KS, TK	4x		0.829 (0.808 - 0.843)	4.35	10	10		8		63	0	3.5	2.463	0.532	1.038	0.233	1.543
C. majovskyi	Maj_BSE	Croatia	Primorje-Gorski Kotar county, between Belo selo and Vratnik		45° 19' 28,1''	14° 44' 14,7''	779	3 June 2015	KS	4x	32	0.797 (0.766 - 0.823)	7.44	10	10	7	8		61	0	3.389	2.391	0.504	1.035	0.138	0.961
C. majovskyi	Maj_CES	Slovenia	Southeast Slovenia reg., Trebnje distr., Cesta		45° 56' 24.9''	14° 53' 23.0''	320	4 May 2015	BŠ, KS, TK	4x		0.858 (0.855 - 0.863)	0.85	10	10		9		57	1	3.167	2.184	0.429	0.956	0.258	2.013
C. majovskyi	Maj_DEC	Hungary	Szabolcz-Szatmár-Béleg county, Ibrány–Nagyhalászi distr., Demecser		48° 06' 23.2''	21° 55' 04.1''	98	13 May 2015	TK	4x		0.848 (0.836 - 0.859)	2.77	10	10		8		83	0	4.611	2.982	0.597	1.33	0.267	2.488
C. majovskyi	Maj_GRC	Slovenia	Coastal Karst reg., Logatec distr., Grćarevec	Co-occurrence of C. majovskyi and C. pratensis.	45° 52' 20.2''	14° 12' 48.4''	478	3 May 2015	BŠ, KS, TK	4x		0. 883 (0. 866 - 0.903)	4.22	8	8		4		46	0	2.556	2.061	0.548	0.401	0.165	1.005
C. majovskyi	Maj_GUL	Hungary	Szabolcz-Szatmár-Béleg county, Vásárosnamény distr., Gulács		48° 04' 35.0''	22° 28' 45.0''	107	13 May 2015	TK	4x	32	0.81 (0.794 - 0.833)	4.9	10	10	1	8	1	88	1	4.889	3.204	0.666	1.359	0.39	3.168
C. majovskyi	Maj_GUS	Austria	Burgenland, Gűssing, SW of Fischteich		47° 02' 43.9''	16° 18' 25.9''	236	1 May 2015	BŠ, KS, TK	4x		0.804 (0.773 - 0.825)	6.75	10	10		8		71	0	3.944	2.664	0.579	1.178	0.319	2.237
C. majovskyi	Maj_IG	Slovenia	Southeast Slovenia reg., Škofljica distr., between Ig and Skofljica		45° 58' 31.2''	14° 33' 53.2''	294	3 May 2015	BŠ, KS, TK	4x		0.868 (0.861 - 0.877)	1.92	10	10		8		75	0	4.167	2.519	0.601	1.236	0.305	2.682
C. majovskyi	Maj_KIS	Hungary	Szabolcz-Szatmár-Béleg county, Kisár		48° 03' 46.8''	22° 30' 28.3''	90	13 May 2015	TK	4x	32, 34	0.847 (0.798 - 0.896)	12.34	10	10	10	8	1	70	0	3.889	2.657	0.589	1.03	0.252	1.456
C. majovskyi	Maj_KOM	Hungary	Szabolcz-Szatmár-Béleg county, Fehérgyarmat distr., Kömörő		48° 01' 52.5''	22° 35' 41.4''	105	13 May 2015	TK	4x	32, 34	0.875 (0.855 - 0.9)	5.22	7	4	2	7		86	1	4.778	3.243	0.664	1.344	0.349	3.044
C. majovskyi	Maj_LOG	Slovenia	Central Sava reg., Litija distr., Spodnji Hotic		46° 05' 22.6''	14° 19' 58.6''	242	4 May 2015	BŠ, KS, TK	4x	31, 36–40	0.889 (0.858 - 1.049)	22.24	10	10	2	8		101	0	5.611	3.517	0.695	1.588	0.301	2.723
C. majovskyi	Maj_MAH	Hungary	Borsód-Abaúj-Zemplén county, Sárospatak distr., Hercegkút	Co-occurrence of C. matthioli and C. majovskyi.	48° 20' 23.7''	21° 32' 26.2''	121	12 May 2015	TK	4x	32	0.803 (0.779 - 0.831)	6.61	9	9	8	9		82	1	4.556	2.986	0.613	1.433	0.437	3.742
C. majovskyi	Maj_MOK	Slovakia	Košice region, Michalovce distr., Ptrukša		48° 28' 24.8''	22° 07' 17.8''	120	11 April 2014	BŠ, KS	4x	32	0.751 (0.737 - 0.773)	4.9	8	8	3	8		86	0	4.778	3.188	0.648	1.386	0.203	1.732
C. majovskyi	Maj_PIC	Croatia	Virovitica-Podravina county, Pitomača, Stari Gradac		45° 55' 34.3''	17° 16' 48.8''	113	5 May 2015	BŠ, KS, TK	4x		0.822 (0.802 - 0.845)	5.37	10	10		8		63	0	3.5	2.572	0.559	0.945	0.267	1.642
C. majovskyi	Maj_PTR	Slovakia	Košice region, Michalovce distr., Ptrukša		48° 29' 29.9''	22° 08' 14.4''	98	11 April 2014	BŠ, KS	4x		0.745 (0.736 - 0.756)	2.71	10	10		8		91	0	5.056	3.138	0.653	1.47	0.223	2.161
C. majovskyi	Maj_RAU	Austria	Burgenland, Rauchwart, Stausee		47° 07' 30.2''	16° 13' 12.8''	235	1 May 2015	BŠ, KS, TK	4x		0.781 (0.757 - 0.817)	7.91	10	10		8		82	1	4.556	3.01	0.63	1.31	0.44	3.61
C. majovskyi	Maj_SOD	Slovenia	Southeast Slovenia reg., Sodražica distr., Sodražica		45° 46' 03.3''	14° 37' 29.3''	544	3 May 2015	BŠ, KS, TK	4x		0.853 (0.826 - 0.862)	4.37	18	18		8	1	61	1	3.389	2.151	0.469	1.051	0.36	2.685
C. majovskyi	Maj_SOL	Slovakia	Košice region, Trebišov distr., between Poľany and Soľnička		48° 28' 16.9''	21° 58' 11.4''	102	11 April 2014	BŠ, KS	4x		0.745 (0.736 - 0.753)	2.19	10	10		8	1	92	1	5.111	3.2	0.644	1.461	0.374	3.324
C. majovskyi	Maj_ULH	Austria	Styria, Weiz distr., Gersdorf an der Feistritz, Uhlheim	Co-occurrence of C. matthioli and C. majovskyi.	47° 05' 28.9''	15° 53' 54.2''	321	1 May 2015	BŠ, KS, TK	4x		0.797 (0.785 - 0.813)	3.59	9	9		8		65	0	3.611	2.701	0.612	1.104	0.28	1.801
C. pratensis	Prat_ACH	Germany	Baden-Württemberg, Schwarzwald-Baar distr., Aselfingen	Treated as C. nemorosain the concept of Dersch (1969) and Urbanska-Worytkiewicz and Landolt (1974).	47° 50' 37.6''	08° 28' 06.3''	538	22 April 2015	BŠ, KS, TK	2x		0.451 (0.421 - 0.492)	16.78	10	10		8		72	4	4	2.826	0.566	1.237	0.738	6.383
C. pratensis	Prat_AIS	Austria	Upper Austria, Grieskirchen distr., Aistersheim		48° 10' 59.6''	13° 46' 00.6''	423	21 April 2015	BŠ, KS, TK	4x	30, 32	0.789 (0.754 - 0.805)	6.72	10	8	4	8		77	0	4.278	3.044	0.615	0.979	0.348	2.038
C. pratensis	Prat_ALL	Germany	Bavaria, Mittelfranken, Roth distr., Allersberg		49° 15' 06.6''	11° 11' 14.5''	365	23 April 2015	BŠ, KS, TK	4x	30, 31	0.827 (0.792 - 0.855)	8.02	10	10	3	8		99	1	5.5	3.458	0.697	1.489	0.394	3.288
C. pratensis	Prat_AND	Switzerland	Graubünden, Andeer		46° 37' 07.4''	09° 25' 53.5''	963	5 June 2014	BŠ, KS	4x		0.786 (0.779 - 0.797)	2.24	10	10		8	1	47	1	2.611	2.611	0.598	0	0.431	1.921
C. pratensis	Prat_BAH	Germany	Upper Bavaria, Ebersberg distr., Bruck		48° 01' 01.3''	11° 53' 37.1''	557	21 April 2015	BŠ, KS, TK	4x		0.79 (0.785 - 0.799)	1.71	10	10		8		41	1	2.278	2.278	0.491	0	0.342	1.684
C. pratensis	Prat_BAU	Switzerland	Vaud, above Baulmes, Col de l'Aiguillon		46° 47' 04.4''	06° 28' 33.9''	1307	4 June 2014	BŠ, KS	4x	30, 32	0.814 (0.786 - 0.885)	12.64	10	10	4	8		105	0	5.833	3.471	0.611	1.444	0.423	4.651
C. pratensis	Prat_BOD	Austria	Tyrol, Bregenzerwald, Bödele		47° 25' 12.4''	09° 48' 42.7''	1129	1 June 2014	BŠ, KS	2x	16	0.417 (0.406 - 0.426)	4.98	5	5	3	3		58	1	3.222	2.765	0.632	0.757	0.361	2.39
										4x	31	0.804 (0.803 - 0.806)	0.4	5	5	3	5
C. pratensis	Prat_CER	Slovakia	Prešov region, Medzilaborce distr., Čertižné		49° 20' 38.5''	21° 50' 09.6''	400	10 May 2014	KS	4x	28–30, 30, 36–39, 38	0.918 (0.836 - 0.977)	16.84	17	17	12	8		68	0	3.778	2.909	0.654	0.632	0.196	1.113
C. pratensis	Prat_CP1	Czech Republic	Ústí nad Labem reg., Krásná lípa		50° 55' 23.8''	14° 31' 50.1''	466	13 May 2013	FH	4x		0.794 (0.781 - 0.809)	3.67	20	20		8		96	0	5.333	3.303	0.669	1.645	0.263	2.307
C. pratensis	Prat_CP2	Czech Republic	Hradec Králové reg., Choťovice		50° 08' 34.0''	15° 17' 24.0''	204	17 April 2014	FH	4x		0.785 (0.772 - 0.796)	3.08	20	20		8		103	0	5.722	3.58	0.69	1.521	0.335	3.144
C. pratensis	Prat_CP3	Czech Republic	Stredočeský kraj reg., Kolín, Žiželice		50° 07' 8.0"	15° 24' 12.0"	214	6 May 2014	FH	4x		0.792 (0.774 - 0.806)	4.13	20	20		8		109	0	6.056	3.724	0.707	1.588	0.353	3.287
C. pratensis	Prat_CP4	Czech Republic	Stredočeský kraj reg., Kolín, between Velký Osek and Oseček		50° 07' 8.0''	15° 24' 12.0''	190	25 May 2014	FH	4x		0.783 (0.769 - 0.797)	3.74	18	18		8		103	0	5.722	3.551	0.651	1.507	0.407	3.258
C. pratensis	Prat_CP5	Czech Republic	Ústí nad Labem reg., Malečov		50° 35' 53.3''	14° 07' 38.5''	537	23 April 2014	FH	4x	30	0.796 (0.777 - 0.815)	4.88	13	11	1	8		100	0	5.556	3.237	0.651	1.373	0.267	2.979
C. pratensis	Prat_CP6	Czech Republic	Ústí nad Labem reg., SW of Litomerice		50° 31' 02.9''	14° 09' 51.8''	141	23 April 2014	FH	4x		0.794 (0.775 - 0.816)	5.26	20	18		8		91	0	5.056	3.319	0.693	1.409	0.348	2.754
C. pratensis	Prat_CP7	Czech Republic	Praha reg., Čelákovice		50° 10' 52.1''	14° 46' 30.1''	178	30 April 2014	FH	4x		0.78 (0.752 - 0.974)	29.63	16	15		8		111	0	6.167	3.729	0.68	1.386	0.29	2.664
C. pratensis	Prat_CUK	Slovakia	Prešov region, Snina distr., Čukalovce		49° 05' 41.7''	22° 09' 05.6''	357	10 May 2014	KS	4x	30	0.789 (0.769 - 0.815)	6.02	15	15	7	8		84	2	4.667	3.426	0.708	1.534	0.49	3.761
C. pratensis	Prat_DE1	Germany	Rhineland-Palatinate, Rhein-Hunsrück-Kreis distr., Boppard		50° 14' 28.0''	7° 33' 46.3''	112	31 March 2014	KM, FK, EZ, GF	4x	30, 31	0.796 (0.778 - 0.824)	5.92	18	14	10	8		86	0	4.778	2.756	0.546	1.076	0.428	2.975
C. pratensis	Prat_DE3	Belgium	Liege prov., Soumagne, Cerexhe-Heuseux		50° 39' 19.7''	5° 42' 37.9''	229	3 April 2014	KM, FK, EZ, GF	4x	30	0.783 (0.773 - 0.793)	2.67	10	10	3	8	1	75	0	4.167	3.182	0.62	1.239	0.379	2.114
C. pratensis	Prat_DE8	Germany	Hesse, Hersfeld-Rotenburg, Bebra-Blankenheim		50° 56' 21.1''	9° 46' 35.3''	200	4 April 2014	KM, FK, EZ	4x	30	0.791 (0.778 - 0.799)	2.78	10	10	2	8		104	0	5.778	3.461	0.646	1.404	0.312	3.4
C. pratensis	Prat_DE9	Germany	Hesse, Fulda, Steinkopf hill S of Ehrenberg	Treated as C. nemorosain the concept of Dersch (1969) and Urbanska-Worytkiewicz and Landolt (1974).	50° 28' 30.8''	10° 00' 41.0''	807	5 April 2014	KM, FK, EZ	2x	16	0.408 (0.403 - 0.414)	2.59	10	10	3	8	1	60	0	3.333	2.406	0.504	1.014	0.142	1.219
C. pratensis	Prat_DEM	Slovakia	Žilina region, Liptovský Mikuláš distr., Demänová		49° 02' 53.7''	19° 34' 45.0''	654	19 April 2014	KS	6x		1.177 (1.174 - 1.182)	0.7	10	10		8		133	2	7.389	4.569	0.753	1.67	0.887	7.306
C. pratensis	Prat_DVO	Czech Republic	Moravsko-slezský kraj reg., distr. Bruntál, Dvorce		49° 22' 34.4''	15° 29' 25.8''	511	24 April 2015	BŠ, KS, TK	4x		0.807 (0.786 - 0.827)	5.15	10	10		8	1	89	0	4.944	3.158	0.653	1.373	0.318	2.148
C. pratensis	Prat_ERI	Austria	Salzburg, Dientener Berge, between Dienten and Mullbach am Hochköhig	Treated as C. rivularis auct. in Marhold (1995, 2000).	47° 23' 30.0''	13° 02' 55.3''	1341	31 May 2014	BŠ, KS	4x		0.84 (0.828 - 0.86)	3.78	14	14		8		68	0	3.778	2.914	0.595	1.021	0.515	2.546
C. pratensis	Prat_FELD	Germany	Upper Bavaria, Munich distr., Feldkirchen	Treated as C. udicolain the concept of Urbanska-Worytkiewicz and Landolt (1974).	47° 54' 47.2''	11° 50' 33.8''	556	21 April 2015	BŠ, KS, TK	4x		0.835 (0.82 - 0.862)	5.08	9	5		8		119	0	6.611	4.02	0.681	1.609	0.387	3.744
C. pratensis	Prat_FER	Austria	Tyrol, Lechtaler Alpen, Fernsteinsee		47° 20' 46.4''	10° 49' 35.3''	938	31 May 2014	BŠ, KS	2x	16, 18, 19	0.425 (0.396 - 0.468)	18.26	8	8	5	7		61	0	3.389	2.12	0.501	0.93	0.248	1.899
										4x	30	0.844 (0.844 - 0.844)	0.01	2	2	1	1
C. pratensis	Prat_FLA	Austria	Carinthia, Gurktaler Alpen, Flattniz	Treated as C. rivularis auct. in Marhold (1995, 2000).	46° 56' 38.0''	14° 01' 27.7''	1376	21 May 2015	KS, TK	4x		0.876 (0.866 - 0.88)	1.63	10	10		8		93	0	5.167	2.795	0.595	1.308	0.275	2.778
C. pratensis	Prat_GEI	Switzerland	Bern, Allmid, Geistsee		46° 45' 38.5''	07° 32' 07.5''	666	3 June 2014	BŠ, KS	4x		1.035 (1.011 - 1.096)	8.42	6	6		5		104	2	5.778	3.552	0.682	1.283	0.661	5.308
										6x		1.179 (1.165 - 1.196)	2.68	3	3		2
										7x		-	-	0	0		1
C. pratensis	Prat_GLA	Austria	Styria, Koralpe Mts., Glashűtten	Treated as C. rivularis auct. in Marhold (1995, 2000).	46° 49' 18.5"	15° 03' 33.7"	1265	19 May 2015	KS, TK	2x	16	0.436 (0.419 - 0.446)	6.54	10	10	4	7		47	1	2.611	2.165	0.517	0.837	0.328	2.107
C. pratensis	Prat_GNE	Austria	Carintha, Feldkirchen, Gnesau		46° 46' 13.9''	13° 59' 07.4''	952	20 May 2015	KS, TK	4x	32, 34	0.882 (0.865 - 0.941)	8.87	10	10	2	8		85	0	4.722	2.449	0.584	1.356	0.312	2.829
C. pratensis	Prat_GOD	Slovenia	Central Slovenia reg., Kamnik distr., Zagorka nad Kamnikom		46° 15' 41.3''	14° 36' 10.8''	429	4 May 2015	BŠ, KS, TK	4x		0.853 (0.832 - 0.868)	4.29	10	10		8		89	0	4.944	3.29	0.694	1.498	0.397	2.851
C. pratensis	Prat_GON	Switzerland	Apenzell A.I., Gonten		47° 19' 45.7''	09° 21' 48.0''	902	1 June 2014	BŠ, KS	2x	16, 17, 18	0.437 (0.412 - 0.489)	18.65	10	10	7	8		64	0	3.556	2.317	0.475	0.986	0.158	1.462
C. pratensis	Prat_GOR	Slovenia	Coastal Karst reg., Cerknica distr., Goričice		45° 44' 33.1''	14° 25' 19.9''	555	3 May 2015	BŠ, KS, TK	4x		0.889 (0.889 - 0.889)	0	1	1		0	1	116	0	6.444	3.936	0.727	1.585	0.582	4.226
										6x		1.399 (1.188 - 1.448)	21.83	9	9		8
C. pratensis	Prat_GRC	Slovenia	Coastal Karst reg., Logatec distr., Grćarevec	Co-occurrence of C. majovskyi and C. pratensis.	45° 52' 20.2''	14° 12' 48.4''	478	3 May 2015	BŠ, KS, TK	4x	30, 33	0.838 (0.807 - 0.883)	9.42	10	10	2	4		70	0	3.889	3.09	0.687	0.999	0.398	1.713
C. pratensis	Prat_HAR	Germany	Bavaria, Swabia, between Harburg and Mauren	Treated as C. nemorosain the concept of Dersch (1969) and Urbanska-Worytkiewicz and Landolt (1974).	48° 44' 17.6''	10° 40' 12.3''	514	23 April 2015	BŠ, KS, TK	2x		0.454 (0.44 - 0.468)	6.25	10	10		8	1	52	0	2.889	2.072	0.5	0.952	0.097	0.877
C. pratensis	Prat_HEL	Slovakia	Banská Bystrica region, Brezno distr., Heľpa	Co-occurrence of C. matthioli and C. pratensis.	48° 51' 21.1''	19° 57' 33.6''	628	12 April 2014	BŠ, KS	4x	30	0.81 (0.804 - 0.815)	1.39	2	2	2	2	1	69	0	3.833	3.229	0.783	0.655	0.552	1.951
C. pratensis	Prat_HOB	Ukraine	Nadvirjans'kyj distr., Hoverla	Treated as C. rivularis auct. in Marhold (1994a).	48° 09' 58.7''	24° 31' 10.8''	1500	8 July 2014	BŠ, KS	2x		0.401 (0.398 - 0.403)	1.43	10	10		8	1	56	0	3.111	2.061	0.486	1.027	0.132	1.144
C. pratensis	Prat_HOCH	Austria	Tyrol, Bregenzerwald, Hochtannbergpass		47° 16' 15.1''	10° 08' 14.9''	1657	1 June 2014	BŠ, KS	2x		0.423 (0.412 - 0.454)	10.18	10	9		8	1	67	0	3.722	2.772	0.595	1.213	0.18	1.795
C. pratensis	Prat_HOS	Ukraine	Dolyns'kyj distr., Hošiv	Treated as a morphotype „ucranica“ by Marhold (1994a, 1995).	49° 02' 14.8''	23° 52' 55.5''	373	9 July 2014	BŠ, KS	2x		0.405 (0.4 - 0.41)	2.49	10	10		8	1	55	0	3.056	2.173	0.502	0.982	0.304	1.848
C. pratensis	Prat_INE	Romania	Bistriţa-Năsăud county, Cârlibaba, Rodna, Lacul Lala Mică	Treated as C. rivularis auct. in Marhold (1994a).	47° 31' 38.6''	24° 53' 26.0''	1922	17 July 2014	FK	2x		0.394 (0.363 - 0.424)	16.67	7	7		7	1	65	0	3.611	2.694	0.624	1.228	0.188	1.758
										3x		0.584 (0.584 - 0.584)	0	1	1		1
C. pratensis	Prat_INT	Switzerland	Bern, Unterseen, Weissenau, Aarekanal	Treated as C. udicolain the concept of Urbanska-Worytkiewicz and Landolt (1974).	46° 40' 19.9''	07° 49' 54.6''	562	3 June 2014	BŠ, KS	4x	30, 36–38	0.817 (0.768 - 0.841)	9.47	10	10	2	8		106	0	5.889	3.815	0.64	1.408	0.398	3.27
C. pratensis	Prat_ISN	Germany	Baden-Württemberg, Tübingen, Ravensburg distr., Isny am Allgau		47° 40' 40.1''	10° 02' 35.9''	740	22 April 2015	BŠ, KS, TK	2x	16	0.421 (0.415 - 0.432)	4.01	10	10	1	8		85	0	4.722	3.136	0.64	1.298	0.205	2.649
C. pratensis	Prat_KEM	Germany	Bavaria, Swabia, Oberallgäu distr., Kempten		47° 43' 02.1''	10° 21' 51.4''	739	22 April 2015	BŠ, KS, TK	4x		0.835 (0.805 - 0.865)	7.49	10	10		8		115	1	6.389	3.886	0.688	1.628	0.507	4.812
C. pratensis	Prat_KOR	Austria	Carinthia, Koralpe Mts., Koralpe Hűte	Treated as C. rivularis auct. in Marhold (1995, 2000).	46° 47' 33.2''	14° 57' 03.2''	1863	19 May 2015	KS, TK	2x	16	0.44 (0.433 - 0.447)	3.21	10	10	1	8	1	62	0	3.444	2.383	0.544	1.084	0.263	2.198
C. pratensis	Prat_KRAU	Germany	Baden-Württemberg, Tübingen, Sigmaringen distr., Krauchenwiess		48° 00' 50.7''	09° 13' 29.5''	580	22 April 2015	BŠ, KS, TK	4x		0.83 (0.799 - 0.862)	7.9	10	10		8		122	2	6.778	4.031	0.722	1.496	0.653	6.309
C. pratensis	Prat_KRAX	Austria	Lower Austria, Ried im Innkreis distr., Kraxenberg		48° 12' 01.7''	13° 22' 09.6''	430	21 April 2015	BŠ, KS, TK	4x		0.808 (0.792 - 0.826)	4.38	10	10		8		101	0	5.611	3.058	0.644	1.548	0.337	2.84
C. pratensis	Prat_KRK	Slovenia	Southeast Slovenia reg., Novo Mesto distr., Otočec		45° 49' 58.5''	15° 13' 20.0''	173	4 May 2015	BŠ, KS, TK	4x		0.851 (0.827 - 0.872)	5.47	10	10		8	1	104	0	5.778	3.501	0.712	1.413	0.363	3.308
C. pratensis	Prat_LEP	Switzerland	Vaud, Le Port, Lac Brenet lake		46° 40' 07.6''	06° 19' 24.9''	1012	4 June 2014	BŠ, KS	4x		0.818 (0.777 - 0.936)	20.53	10	10		8		92	0	5.111	3.06	0.627	1.43	0.452	3.865
C. pratensis	Prat_LOCH	Czech Republic	Plzenský kraj reg., Tachov distr., Lochoušice		49° 40' 36.6''	13° 05' 49.0''	392	24 April 2015	BŠ, KS, TK	4x		0.856 (0.829 - 0.865)	4.34	10	10		8	1	97	0	5.389	3.571	0.674	1.441	0.306	2.365
C. pratensis	Prat_LUD	Ukraine	Roznjativs'kyj distr., Myslivka	Treated as a morphotype „ucranica“ by Marhold (1994a, 1995).	48° 47' 14.8''	23° 46' 17.7''	662	10 July 2014	BŠ, KS	2x		0.405 (0.399 - 0.413)	3.67	10	10		7	1	56	0	3.111	2.299	0.537	0.971	0.244	1.953
C. pratensis	Prat_MLA	Czech Republic	Jihočeský kraj reg., Jindřichův Hradec distr., Třeboň		49° 03' 54.1''	14° 51' 14.5''	453	24 April 2015	BŠ, KS, TK	4x	30, 30–31	0.808 (0.797 - 0.817)	2.53	10	10	2	8		111	0	6.167	3.715	0.689	1.49	0.482	4.131
C. pratensis	Prat_MOJ	Slovakia	Žilina region, Žilina distr., Mojšová lúčka		49° 11' 48.3''	18° 48' 53.9''	359	22 April 2014	KS	6x		1.209 (1.132 - 1.322)	16.81	10	10		8	1	134	0	7.444	4.626	0.745	1.732	0.804	6.345
C. pratensis	Prat_NAT	Germany	Baden-Württemberg, Heidenheim, Nattheim		48° 41' 13.4''	10° 18' 23.3''	533	23 April 2015	BŠ, KS, TK	4x	38	1.049 (1.039 - 1.058)	1.85	10	10	1	8		84	0	4.667	3.485	0.709	0.536	0.519	2.495
C. pratensis	Prat_NPO	Slovakia	Prešov region, Bardejov distr., Nižná Polianka		49° 24' 24.2''	21° 24' 35.1''	402	9 May 2014	KS	6x	44	1.331 (1.251 - 1.379)	10.3	10	10	2	8		117	1	6.5	4.038	0.721	1.616	0.63	5.37
C. pratensis	Prat_NSE	Slovakia	Prešov region, Snina distr., Nová Sedlica		49° 02' 28.1''	22° 30' 27.6''	387	11 May 2014	KS	4x	36–38	1.086 (1.071 - 1.131)	5.57	5	5	2	5		73	1	4.056	3.47	0.719	0.451	0.604	2.762
C. pratensis	Prat_OJC	Poland	Małopolskie distr., Ojców National Park, Ojców		50° 13' 18.5''	19° 49' 54.4''	350	21 April 2014	BŠ	6x	44	1.235 (1.198 - 1.271)	6.03	10	10	7	8	1	94	0	5.222	3.634	0.686	1.208	0.572	3.047
C. pratensis	Prat_PERG	Austria	Upper Austria, distr. Perg, Zeitling		48° 15' 25.2''	14° 36' 49.8''	289	20 April 2015	BŠ, KS, TK	4x	30	0.822 (0.796 - 0.859)	8.01	10	10	2	8	1	87	1	4.833	3.49	0.683	1.422	0.33	2.641
C. pratensis	Prat_PIE	Switzerland	Vaud, Berner Alpen, Pierre de Moëllé	Treated as C. rivularis auct. in Marhold (1995, 2000).	46° 23' 06.5''	07° 02' 26.2''	1528	4 June 2014	BŠ, KS	4x		0.781 (0.772 - 0.787)	1.94	10	10		8	1	70	0	3.889	2.815	0.593	1.252	0.448	2.374
C. pratensis	Prat_PLA	Austria	Niedere Tauren, Planneralm	Treated as C. rivularis auct. in Marhold (1995, 2000).	47° 24' 23.2''	14° 12' 00.7''	1589	30 May 2014	BŠ, KS	4x		0.847 (0.84 - 0.855)	1.83	10	10		10	1	113	1	6.278	3.66	0.7	1.705	0.666	6.67
C. pratensis	Prat_POL	Slovakia	Banská Bystrica region, Detva distr., Hriňová, hotel Poľana		48° 37' 49.4''	19° 28' 12.3''	1299	13 April 2014	KS	6x	44	1.243 (1.223 - 1.266)	3.5	10	9	5	8	1	108	0	6	3.726	0.714	1.536	0.495	3.669
C. pratensis	Prat_PRA	Switzerland	Schwyz, Pragelpass	Treated as C. rivularis auct. in Marhold (1995, 2000).	47° 00' 48.1''	08° 52' 50.8''	1334	2 June 2014	BŠ, KS	2x		0.398 (0.393 - 0.399)	1.48	10	10		8	1	48	0	2.667	2.006	0.434	0.788	0.377	2.054
C. pratensis	Prat_PUP	Slovakia	Prešov region, Prešov distr., Pusté Pole		49° 13' 29.1''	20° 54' 13.6'	783	8 May 2014	KS	4x	28–30, 30	0.808 (0.787 - 0.875)	11.15	10	10	2	8		95	3	5.278	3.163	0.61	1.477	0.746	5.867
C. pratensis	Prat_PUT	Austria	Styria, Aigen distr., Puttersee		47° 31' 12.7"	14° 08' 01.3"	654	21 May 2015	KS, TK	7x		1.496 (1.387 - 1.536)	10.69	7	7		7		93	0	5.167	4.171	0.748	0.578	0.795	3.701
C. pratensis	Prat_RAV	Germany	Baden-Württemberg, Tübingen reg., Ravensburg distr., Menisreute		47° 44' 49.2''	09° 38' 09.2''	546	22 April 2015	BŠ, KS, TK	2x		0.424 (0.409 - 0.443)	8.25	7	7		4	1	73	0	4.056	2.986	0.608	0.942	0.264	1.675
										4x		0.821 (0.805 - 0.848)	5.31	9	9		4
C. pratensis	Prat_RO1	Romania	Mureş county, Calimani Mts., Valea Ilva		46° 59' 36.3''	25° 07' 06.0''	689	8 May 2014	IH	2x		0.412 (0.397 - 0.452)	13.9	10	5		8	1	60	1	3.278	2.096	0.487	1.019	0.466	4.324
C. pratensis	Prat_RO4	Romania	Harghita county, Harghita-Băi ski resort		46° 20' 50.1''	25° 38' 44.7''	1007	9 May 2014	IH	4x		0.852 (0.835 - 0.87)	4.16	10	7		8		96	1	5.333	3.404	0.705	1.502	0.609	5.217
C. pratensis	Prat_ROM	Austria	Upper Austria, St. Nikola an der Donau distr., Hischenau		48° 13' 09.5''	14° 57' 07.7''	230	20 April 2015	BŠ, KS, TK	4x	36	0.828 (0.783 - 1.032)	31.83	15	15	2	6		111	0	6.167	3.854	0.734	1.534	0.404	3.711
										6x	52	1.405 (1.403 - 1.406)	0.19	3	3	3	2
C. pratensis	Prat_SCH	Switzerland	Apenzell A.I., Schwägalp-Passhöhe	Treated as C. rivularis auct. in Marhold (1995, 2000).	47° 15' 36.4''	09° 13' 33.7''	1270	2 June 2014	BŠ, KS	2x		0.404 (0.394 - 0.412)	4.55	6	6		5		96	2	5.333	3.548	0.68	1.503	0.661	5.345
										4x		0.801 (0.8 - 0.802)	0.22	4	4		3
C. pratensis	Prat_SEE	Germany	Upper Bavaria, Weilheim-Schongau distr., Seeshaupt	Treated as C. udicolain the concept of Urbanska-Worytkiewicz and Landolt (1974).	47° 49' 13.4''	11° 19' 28.0''	575	21 April 2015	BŠ, KS, TK	4x	30	0.841 (0.806 - 0.899)	11.51	8	5	2	8		88	0	4.889	2.778	0.607	0.981	0.371	2.69
C. pratensis	Prat_SEV	Ukraine	Dolyns'kyj distr., Ševčenkovo	Treated as a morphotype „ucranica“ by Marhold (1994a, 1995).	48° 53' 45.5''	23° 54' 45.7''	485	10 July 2014	BŠ, KS	2x		0.39 (0.385 - 0.393)	2.3	9	6		8		54	0	3.111	2.425	0.55	1.024	0.16	1.247
C. pratensis	Prat_SOK	Austria	Styria, Niedere Tauren, road to Sölk pass	Treated as C. rivularis auct. in Marhold (1995, 2000).	47° 13' 25.9''	14° 04' 59.2''	1256	21 May 2015	KS, TK	4x	32	0.867 (0.858 - 0.873)	1.79	17	17	1	9	1	115	1	6.389	3.879	0.709	1.608	0.606	6.219
C. pratensis	Prat_STM	Germany	Lower Bavaria, Eichstatt distr., Stammham		48° 15' 10.0''	12° 52' 37.9''	376	21 April 2015	BŠ, KS, TK	4x	30, 32	0.837 (0.798 - 0.906)	13.46	10	10	2	8	1	108	2	6	3.507	0.617	1.497	0.753	6.416
C. pratensis	Prat_SVI	Ukraine	Rachivs'kyj distr., Polonyna Drahobrat	Treated as C. rivularis auct. in Marhold (1994a).	48° 14' 33.1''	24° 14' 07.4''	1466	7 July 2014	BŠ, KS	2x		0.451 (0.413 - 0.489)	18.3	10	10		8	1	63	2	3.5	2.44	0.563	1.109	0.46	3.772
C. pratensis	Prat_SWA	Switzerland	Frieburg, Freiburger Alpen, Schwarzsee	Treated as C. rivularis auct. in Marhold (1995, 2000).	46° 40' 03.4''	07° 16' 41.5''	1056	3 June 2014	BŠ, KS	4x		0.817 (0.811 - 0.824)	1.53	2	2		1		138	0	7.667	4.903	0.739	1.701	0.709	5.66
										6x		1.351 (1.288 - 1.471)	14.21	8	8		7
C. pratensis	Prat_TEL	Slovakia	Banská Bystrica region, Brezno distr., Telgárt		48° 51' 05.4''	20° 12' 05.1''	615	12 April 2014	BŠ, KS	4x	28, 30	0.859 (0.838 - 0.888)	5.96	10	10	5	8	1	80	0	4.444	3.105	0.66	1.415	0.651	4.198
C. pratensis	Prat_TOP	Slovenia	Central Slovenia reg., Mengeš distr., Topole		46° 10' 36.9''	14° 33' 16.8''	335	4 May 2015	BŠ, KS, TK	4x	30, 31	0.845 (0.801 - 0.87)	8.55	10	10	4	8		92	0	5.111	3.361	0.69	1.149	0.335	3.03
C. pratensis	Prat_TRU	Poland	Małopolskie distr., Trute		49° 29' 02.0''	19° 58' 35.5''	607	22 April 2014	BŠ	6x	44	1.27 (1.245 - 1.309)	5.13	10	10	3	8		128	0	7.111	4.458	0.73	1.675	0.703	5.568
C. pratensis	Prat_TUR	Austria	Carinthia, Gurktaler Alpen, Turrachesee		46° 55' 20.6''	13° 52' 20.8''	1790	20 May 2015	KS, TK	4x	32	0.925 (0.88 - 1)	13.56	10	10	3	8	1	97	0	5.389	3.106	0.637	1.455	0.5	4.285
C. pratensis	Prat_UHR	Czech Republic	Zlín reg., Uherské Hradište distr., Uherský ostroh		48° 59' 33.3''	17° 22' 50.2''	143	24 April 2015	BŠ, KS, TK	6x	44, 48	1.169 (1.142 - 1.228)	7.5	20	20	3	8	1	119	0	6.611	3.79	0.713	1.676	0.654	5.329
C. pratensis	Prat_UKR	Slovakia	Prešov region, Snina distr., Uličské Krivé		48° 59' 31.7''	22° 26' 10.0''	273	10 May 2014	KS	4x	32, 38	0.838 (0.756 - 0.932)	23.37	10	10	2	8		93	0	5.167	3.549	0.71	1.323	0.424	3.1
C. pratensis	Prat_VOL	Austria	Carinthia, Vőlkermarkt, Vőlkermarkter Stausee		46° 39' 25.6''	14° 38' 12.1''	394	2 May 2015	BŠ, KS, TK	4x		0.81 (0.801 - 0.819)	2.26	8	8		8		85	0	4.722	2.907	0.627	0.667	0.398	3.096
C. pratensis	Prat_VRE	Slovakia	Prešov region, Levoča distr., Vyšné Repaše		49° 03' 37.1''	20° 40' 10.5'	905	8 May 2014	KS	4x		0.814 (0.808 - 0.825)	2.07	10	10		8		86	1	4.778	3.04	0.634	1.393	0.447	3.334
C. pratensis	Prat_WAN	Germany	Bavaria, Upper Palatinate, Schwandorf distr, Fronberg		49° 21' 24.4''	12° 07' 47.4''	350	23 April 2015	BŠ, KS, TK	4x	30, 32	0.849 (0.806 - 0.865)	7.31	12	12	3	8		107	0	5.944	3.741	0.708	1.5	0.256	2.45
C. pratensis	Prat_WASS	Germany	Mittelfranken, Ansbach distr., Wassertrudingen		49° 01' 34.0''	10° 36' 51.6''	419	23 April 2015	BŠ, KS, TK	4x	ca. 30, 37	0.877 (0.799 - 1.016)	27.14	10	10	4	8	1	112	0	6.222	4.039	0.683	1.47	0.362	3.616
C. pratensis	Prat_WEN	Germany	Bavaria, Swabia, Oberallgäu distr., Wengen		47° 40' 37.4''	10° 10' 31.9''	838	22 April 2015	BŠ, KS, TK	4x	32	0.825 (0.791 - 0.885)	11.76	10	10	1	8	1	101	1	5.611	3.272	0.648	1.393	0.429	4.023
C. pratensis	Prat_WIL	Switzerland	St. Gallen, Willdhaus	Treated as C. rivularis auct. in Marhold (1995, 2000).	47° 12' 01.5''	09° 20' 52.0''	1020	2 June 2014	BŠ, KS	2x		0.408 (0.403 - 0.41)	1.69	10	10		8		63	1	3.5	2.555	0.511	1.032	0.561	4.538
C. pratensis	Prat_WUT	Germany	Baden-Württemberg, Schwarzwald-Baar distr., Wutachschlucht valley		47° 50' 32.7''	08° 19' 57.0''	689	22 April 2015	BŠ, KS, TK	4x		0.845 (0.818 - 0.863)	5.5	10	10		8		90	0	5	3.135	0.602	1.372	0.35	3.201
C. pratensis	Prat_ZUB	Slovakia	Žilina region, Tvrdošín distr., Zuberec		49° 16' 19.4''	19° 39' 36.1''	808	22 April 2014	BŠ	6x	42–44	1.258 (1.237 - 1.281)	3.55	10	10	3	8		139	3	7.722	4.114	0.712	1.697	1.062	9.601
C. rivularis	Riv_ALE	Bulgaria	Vitosha Mts., Aleko cottage		42° 35' 12.0''	23° 17' 24.2''	1828	13 July 2015	KS, TK, MŠ	2x		0.571 (0.558 - 0.585)	4.69	10	10		8	1	41	1	2.278	1.753	0.347	0.645	0.374	3.532
C. rivularis	Riv_BEG	Bulgaria	Rhodopi Mts., Beglika		41° 51' 50.7''	24° 06' 06.0''	1575	11 July 2015	KS, TK, MŠ	2x		0.552 (0.546 - 0.562)	3	8	8		6		49	0	2.722	1.823	0.37	0.797	0.217	2.009
										3x		0.774 (0.683 - 0.865)	26.61	2	2		2
C. rivularis	Riv_BIT	Bulgaria	Rhodopi Mts., from Pobit Kamak	Co-occurrence of C. matthioli and C. rivularis.	41° 49' 11.0''	23° 53' 50.2''	1279	11 July 2015	KS, TK, MŠ	3x		0.704 (0.681 - 0.765)	12.38	8	8		8		57	2	3.167	2.385	0.518	0.657	0.638	4.522
C. rivularis	Riv_CAP	Romania	Argeș county, Făgăraş Mts., Lacul Capra		45° 35' 43.3''	24° 38' 04.5''	2029	20 July 2014	FK	2x		0.523 (0.518 - 0.543)	4.74	13	13		8	1	24	0	1.333	1.333	0.178	0	0.13	0.519
C. rivularis	Riv_KAT	Bulgaria	Rhodopi Mts., Kara Tee		41° 50' 43.8''	23° 56' 16.1''	1513	11 July 2015	KS, TK, MŠ	3x		0.783 (0.683 - 0.847)	24.08	12	9		8		52	1	2.889	2.051	0.494	0.97	0.416	3.045
C. rivularis	Riv_LBA	Romania	Sibiu county, Făgăraş Mts., Lacul Bâlea		45° 36' 11.2''	24° 36' 56.4"	2030	5 September 2014	EZ	3x		0.793 (0.786 - 0.799)	1.67	10	10		8	1	35	0	1.944	1.613	0.282	0.266	0.229	1.251
C. rivularis	Riv_POB	Bulgaria	Rhodopi Mts., Pobit Kamak		41° 49' 50.0''	23° 52' 13.0''	1292	11 July 2015	KS, TK, MŠ	2x		0.555 (0.55 - 0.56)	1.71	10	10		8	1	30	0	1.667	1.39	0.222	0.38	0.193	0.981
C. rivularis	Riv_YUN	Bulgaria	Rhodopi Mts., Yundola		42° 03' 42.9''	23° 51' 23.3''	1390	11 July 2015	KS, TK, MŠ	3x		0.757 (0.708 - 0.78)	10.12	10	10		8		51	0	2.833	2.114	0.469	0.575	0.373	2.002
C. rivularis	Riv_ZEL	Bulgaria	Vitosha Mts., Zheleznitsa		42° 32' 01.7''	23° 21' 58.8''	1057	14 July 2015	KS, TK, MŠ	3x		0.769 (0.761 - 0.775)	1.84	8	8		8		37	0	2.056	2.056	0.435	0	0.371	1.505
Name abbreviations: BŠ, Barbora Šingliarová (Bratislava, Slovakia); CHR, Charly Rey et Sabine Rey-Carron (Conthey, Switzerland); EZ, Eliška Záveská (Prague, Czech Republic); FH, Filip Holič (Prague, Czech Republic); FK, Filip Kolář (Prague, Czech Republic); GF, Gabriela Fuxová (Prague, Czech Republic); IH, Iva Hodálová; KM, Karol Marhold; KS, Katarína Skokanová; MŠ, Marek Šlenker; TK, Tatiana Kač…
