# Supplementary material for: So Closely Related and Yet So Different: Strong Contrasts Between the Evolutionary Histories of Species of the Cardamine pratensis Polyploid Complex in Central Europe
Source: Front Plant Sci. 2020 Dec 18;11:588856. doi: 10.3389/fpls.2020.588856 (PMC7775393; doi:10.3389/fpls.2020.588856)
Supplement: Supplementary file 2 [file Data_Sheet_2.xlsx]

## Sheet: Hárok1
Supplementary Data 2. Descriptive characteristics of environmental variables (mean ± SD (minimum – maximum)) for groups (species or genetic lineages) within multinomial GLMs. Environmental variables were acquired for each of the sampling sites of Cardamine matthioli, C. majovskyi, C. pratensis, and C. rivularis, supplemented by 250 georeferenced populations based on literature records that could …
Variable	Abbreviation	Model 1				Model 2				Model 3
		C. majovskyi	C. matthioli	C. pratensis	C. rivularis	C. majovskyi (Central)	C. matthioli (Central)	C. majovskyi (Widespread)	C. matthioli (Widespread)	C. pratensis (Red)	C. pratensis (Orange)	C. pratensis (Yellow)
Number of sites		92	113	60	81	29	26	63	87	11	33	16
Topography
Elevation [m a.s.l.]	elev	239.8 ± 170.4 (95 - 1080)	339.6 ± 229.4 (81 - 1501)	769.8 ± 475 (117 - 1929)	1822.3 ± 359.5 (944 - 2441)	338.1 ± 138.6 (111 - 786)	342.7 ± 147.9 (112 - 737)	194.6 ± 165.4 (95 - 1080)	338.7 ± 249.3 (81 - 1501)	649.5 ± 276.1 (347 - 1308)	822.5 ± 562.6 (147 - 1929)	743.9 ± 379.6 (117 - 1658)
Exposure [°]	exposure	152.5 ± 114.8 (0 - 355.9)	140.2 ± 105.7 (0 - 355)	155 ± 114.4 (0 - 351)	170 ± 104.3 (0 - 360)	148.2 ± 113.1 (0 - 328)	173 ± 89.5 (0 - 355)	154.5 ± 116.4 (0 - 355.9)	130.4 ± 108.7 (0 - 353)	160.2 ± 116.9 (24 - 318)	129.6 ± 106.6 (0 - 351)	203.6 ± 119 (30 - 349)
Inclination [°]	inclination	3.9 ± 5.3 (0.1 - 28.8)	3.1 ± 2.9 (0 - 14.2)	6.4 ± 6.3 (0.2 - 32.8)	13.8 ± 11.1 (0.1 - 46.1)	4.6 ± 4 (0.1 - 13.5)	4.5 ± 3.7 (0.3 - 14.1)	3.5 ± 5.9 (0.1 - 28.8)	2.7 ± 2.5 (0 - 14.2)	5.7 ± 4.3 (1.7 - 16.9)	6.5 ± 7.6 (0.2 - 32.8)	6.5 ± 4.7 (0.9 - 15.4)
Temperature
January [monthly average, at 2 m, °C]	temp_01	-1.2 ± 1.3 (-5.9 - 1.8)	-1.1 ± 1.5 (-3.8 - 3.9)	-2.5 ± 2.4 (-8.5 - 2.3)	-5.7 ± 2.3 (-8.9 - -1.3)	0.3 ± 0.7 (-1.2 - 1.8)	-0.5 ± 0.9 (-2.1 - 1.4)	-1.9 ± 0.8 (-5.9 - -0.3)	-1.3 ± 1.6 (-3.8 - 3.9)	-2.8 ± 1.4 (-4.6 - 0.6)	-3.2 ± 2.5 (-8.5 - 0)	-0.7 ± 1.9 (-4.5 - 2.3)
February [monthly average, at 2 m, °C]	temp_02	0.7 ± 1.4 (-4.8 - 3.4)	0.6 ± 1.6 (-2.7 - 5.7)	-1.3 ± 2.4 (-7.6 - 2.8)	-4.4 ± 2 (-7.4 - -0.2)	2.2 ± 0.6 (0.5 - 3.4)	1.7 ± 1 (-0.3 - 3.4)	-0.1 ± 0.9 (-4.8 - 1.8)	0.3 ± 1.6 (-2.7 - 5.7)	-1.6 ± 1.5 (-3.6 - 2.1)	-1.9 ± 2.5 (-7.6 - 1.7)	0.2 ± 2 (-4.4 - 2.8)
March [monthly average, at 2 m, °C]	temp_03	5 ± 1.3 (-1.1 - 7.5)	4.7 ± 1.7 (0.8 - 10.1)	2 ± 2.5 (-4.7 - 5.8)	-1.4 ± 2.4 (-4.9 - 3.6)	6.1 ± 0.7 (4.3 - 7.5)	5.9 ± 1 (3.7 - 7.4)	4.6 ± 1.2 (-1.1 - 5.8)	4.4 ± 1.7 (0.8 - 10.1)	1.9 ± 1.6 (-0.2 - 5.7)	1.6 ± 2.7 (-4.7 - 5.6)	3.1 ± 2.3 (-2.7 - 5.8)
April [monthly average, at 2 m, °C]	temp_04	10.5 ± 1.1 (4.6 - 12.3)	9.8 ± 1.5 (5.4 - 13.1)	6.4 ± 2.6 (0 - 9.8)	3.2 ± 2 (0.1 - 7.9)	10.5 ± 0.7 (8.9 - 12.3)	10.5 ± 1 (8.4 - 12)	10.5 ± 1.3 (4.6 - 11.6)	9.6 ± 1.5 (5.4 - 13.1)	7 ± 1.4 (4.9 - 9.7)	6.2 ± 3 (0.6 - 9.8)	6.3 ± 2.5 (0 - 9.4)
May [monthly average, at 2 m, °C]	temp_05	15.6 ± 1.2 (9.4 - 17.3)	14.9 ± 1.5 (10.5 - 18)	11.5 ± 2.6 (5.4 - 15.2)	8.2 ± 2.2 (4.7 - 13.2)	15.7 ± 0.8 (14 - 17.3)	15.8 ± 0.9 (13.7 - 17.1)	15.5 ± 1.3 (9.4 - 16.7)	14.6 ± 1.5 (10.5 - 18)	12.1 ± 1.5 (9.6 - 14.8)	11.4 ± 3 (5.7 - 15.2)	11.3 ± 2.3 (5.4 - 13.9)
June [monthly average, at 2 m, °C]	temp_06	18.8 ± 1.3 (11.9 - 20.3)	18.2 ± 1.5 (14.2 - 22.3)	14.5 ± 2.6 (8.1 - 18.6)	11.3 ± 2.6 (7.2 - 17)	19.1 ± 0.8 (17 - 20.3)	19 ± 1 (16.8 - 20.4)	18.6 ± 1.4 (11.9 - 20.3)	18 ± 1.5 (14.2 - 22.3)	15.3 ± 1.6 (12.5 - 18.3)	14.3 ± 3 (8.1 - 18.6)	14.2 ± 2.2 (8.5 - 16.8)
July [monthly average, at 2 m, °C]	temp_07	20.6 ± 1.4 (13.4 - 22.6)	20 ± 1.6 (16 - 24.5)	16.2 ± 2.6 (9.6 - 20.4)	13.1 ± 2.7 (8.8 - 19)	21.1 ± 0.8 (18.7 - 22.3)	20.6 ± 1.1 (18.2 - 22.4)	20.4 ± 1.5 (13.4 - 22.6)	19.9 ± 1.6 (16 - 24.5)	17 ± 1.7 (14.3 - 20.4)	16 ± 3 (9.6 - 20.4)	16.1 ± 2.1 (10.5 - 18.6)
August [monthly average, at 2 m, °C]	temp_08	20.2 ± 1.4 (13.1 - 22.3)	19.7 ± 1.6 (15.8 - 24.1)	16 ± 2.5 (9.5 - 20.2)	13 ± 2.8 (8.6 - 18.9)	20.8 ± 0.8 (18.7 - 22.2)	20.3 ± 1.1 (18 - 22.2)	19.9 ± 1.5 (13.1 - 22.3)	19.6 ± 1.7 (15.8 - 24.1)	16.7 ± 1.6 (14.4 - 20.2)	15.8 ± 3 (9.5 - 19.8)	16.1 ± 2 (10.6 - 18.5)
September [monthly average, at 2 m, °C]	temp_09	14.9 ± 1.3 (8.6 - 16.9)	14.5 ± 1.5 (10.8 - 19.6)	11.5 ± 2.3 (5.3 - 15.3)	8.6 ± 2.7 (4.5 - 14.2)	15.7 ± 0.8 (13.5 - 16.8)	15 ± 1.1 (12.8 - 16.9)	14.6 ± 1.3 (8.6 - 16.9)	14.3 ± 1.6 (10.8 - 19.6)	11.8 ± 1.6 (9.4 - 15.3)	11.2 ± 2.7 (5.3 - 14.7)	11.9 ± 2 (6.8 - 14)
October [monthly average, at 2 m, °C]	temp_10	10.2 ± 1.2 (4.6 - 12.2)	9.7 ± 1.4 (6.3 - 14.7)	7.3 ± 2 (1.5 - 11.1)	4.7 ± 2.6 (0.8 - 10)	11.1 ± 0.8 (8.7 - 12.2)	10.3 ± 1.1 (8.2 - 12.3)	9.8 ± 1.1 (4.6 - 11.6)	9.5 ± 1.5 (6.3 - 14.7)	7.5 ± 1.6 (4.9 - 11.1)	6.9 ± 2.3 (1.5 - 10)	7.9 ± 1.6 (3.9 - 9.9)
November [monthly average, at 2 m, °C]	temp_11	5 ± 1.1 (0.4 - 7)	4.4 ± 1.4 (1.1 - 8.8)	2.1 ± 2 (-3 - 6.1)	-0.3 ± 2.4 (-3.7 - 4.4)	5.9 ± 0.9 (3.5 - 7)	4.9 ± 1.1 (3 - 7)	4.6 ± 0.9 (0.4 - 5.6)	4.2 ± 1.4 (1.1 - 8.8)	2.3 ± 1.6 (0.1 - 6.1)	1.7 ± 2.2 (-3 - 4.4)	2.8 ± 1.8 (-1.5 - 5.7)
December [monthly average, at 2 m, °C]	temp_12	-0.3 ± 1.2 (-4.6 - 2.7)	-0.5 ± 1.5 (-3.6 - 4.5)	-1.9 ± 2.3 (-7.5 - 2.5)	-4.5 ± 2.3 (-7.7 - -0.2)	1 ± 0.8 (-0.9 - 2.7)	0 ± 0.9 (-1.6 - 2)	-0.8 ± 0.8 (-4.6 - 0.6)	-0.7 ± 1.6 (-3.6 - 4.5)	-2.4 ± 1.5 (-4.3 - 1.4)	-2.6 ± 2.3 (-7.5 - 0.4)	-0.3 ± 1.8 (-4.3 - 2.5)
Precipitation
January [monthly sum, mm]	precip_01	54.1 ± 23.4 (27 - 135)	40.8 ± 12.4 (27 - 100)	58.7 ± 25.4 (26 - 120)	57.1 ± 15.2 (29 - 89)	72.1 ± 28.7 (27 - 135)	41.9 ± 16 (27 - 100)	45.9 ± 14.5 (28 - 78)	40.4 ± 11.1 (28 - 76)	52.2 ± 18.1 (35 - 95)	48.6 ± 20 (26 - 107)	83.9 ± 23 (49 - 120)
February [monthly sum, mm]	precip_02	52 ± 21.5 (27 - 121)	41.2 ± 11.8 (27 - 96)	56.3 ± 24.4 (22 - 117)	55.1 ± 14.1 (29 - 85)	69.8 ± 26.5 (27 - 121)	42.9 ± 15.1 (27 - 96)	43.8 ± 12 (31 - 73)	40.7 ± 10.7 (28 - 73)	49.5 ± 16 (33 - 92)	47.4 ± 19.8 (22 - 111)	79.4 ± 23.6 (47 - 117)
March [monthly sum, mm]	precip_03	55.5 ± 26.6 (30 - 142)	47.1 ± 16.8 (28 - 109)	62.4 ± 23.5 (28 - 120)	61 ± 16.2 (32 - 99)	83.9 ± 27.6 (41 - 142)	57.6 ± 15 (43 - 109)	42.4 ± 12 (30 - 74)	44 ± 16.1 (28 - 101)	54.4 ± 19.3 (34 - 102)	55.6 ± 20.6 (28 - 119)	81.9 ± 21.7 (46 - 120)
April [monthly sum, mm]	precip_04	66.5 ± 28.9 (42 - 161)	59.9 ± 21.7 (39 - 157)	71.8 ± 24.2 (32 - 134)	75.7 ± 12 (51 - 107)	98.6 ± 31.1 (49 - 161)	68.4 ± 18.6 (50 - 126)	51.8 ± 9.3 (42 - 75)	57.4 ± 22 (39 - 157)	67 ± 19.5 (50 - 120)	65.2 ± 23 (32 - 134)	89 ± 22.4 (51 - 122)
May [monthly sum, mm]	precip_05	83.9 ± 22.2 (55 - 154)	81.2 ± 23.3 (49 - 188)	97.2 ± 24.6 (57 - 155)	96.8 ± 12.6 (66 - 116)	106.9 ± 20.6 (73 - 154)	91.4 ± 11.8 (77 - 124)	73.3 ± 13.1 (55 - 109)	78.1 ± 25 (49 - 188)	93.3 ± 11.7 (79 - 117)	92.2 ± 24.3 (57 - 155)	110.2 ± 27.8 (63 - 147)
June [monthly sum, mm]	precip_06	106 ± 27.9 (75 - 179)	96.6 ± 23.5 (46 - 174)	121.1 ± 33.3 (64 - 198)	109.9 ± 31.1 (58 - 153)	135.2 ± 24.3 (90 - 179)	119.5 ± 16.2 (93 - 155)	92.5 ± 17.1 (75 - 135)	89.7 ± 20.9 (46 - 174)	117.5 ± 17.5 (97 - 142)	116.4 ± 34.6 (64 - 198)	133.1 ± 37.4 (70 - 188)
July [monthly sum, mm]	precip_07	97.4 ± 22 (61 - 147)	90.2 ± 23.8 (32 - 146)	123.3 ± 35.3 (68 - 215)	96.9 ± 33.7 (49 - 143)	117.4 ± 17.8 (77 - 147)	115.3 ± 15.1 (84 - 146)	88.2 ± 17.1 (61 - 140)	82.7 ± 20.6 (32 - 146)	113.4 ± 20.4 (95 - 154)	122.8 ± 35.7 (68 - 205)	131.4 ± 42.1 (71 - 215)
August [monthly sum, mm]	precip_08	89.8 ± 27.6 (45 - 156)	82.4 ± 26.5 (26 - 169)	112.2 ± 35.5 (66 - 205)	76.2 ± 27.8 (35 - 112)	121.7 ± 21.8 (79 - 156)	113.1 ± 15.1 (84 - 138)	75.1 ± 14.4 (45 - 113)	73.3 ± 21.9 (26 - 169)	101.5 ± 19 (81 - 130)	108.4 ± 36.5 (66 - 205)	127.4 ± 38.9 (68 - 203)
September [monthly sum, mm]	precip_09	76.2 ± 33.5 (44 - 172)	66.4 ± 25.7 (26 - 179)	82.7 ± 27 (44 - 141)	57.9 ± 15.4 (35 - 77)	116.1 ± 31.9 (66 - 172)	89.6 ± 17.8 (65 - 142)	57.9 ± 10.1 (44 - 85)	59.5 ± 23.6 (26 - 179)	76.3 ± 24 (55 - 139)	76.9 ± 25.7 (44 - 141)	99.1 ± 26 (56 - 135)
October [monthly sum, mm]	precip_10	71 ± 37.7 (36 - 193)	60.5 ± 27.4 (35 - 171)	69 ± 23.8 (33 - 152)	52.7 ± 9.7 (37 - 69)	113.9 ± 39.8 (54 - 193)	78.2 ± 21.1 (57 - 147)	51.3 ± 10.7 (36 - 78)	55.2 ± 26.9 (35 - 171)	66.8 ± 29.5 (45 - 152)	62.7 ± 21.9 (33 - 112)	83.7 ± 17.3 (54 - 109)
November [monthly sum, mm]	precip_11	78.9 ± 43 (38 - 230)	63.2 ± 22.6 (36 - 166)	73.6 ± 27.7 (29 - 161)	56.6 ± 6.9 (33 - 65)	126.4 ± 46.4 (53 - 230)	80.1 ± 26.1 (54 - 166)	57.1 ± 14.4 (38 - 94)	58.1 ± 18.8 (36 - 138)	70.3 ± 31.7 (45 - 161)	65.3 ± 24.3 (29 - 129)	92.9 ± 22.8 (55 - 127)
December [monthly sum, mm]	precip_12	72 ± 29.1 (36 - 166)	52.5 ± 14 (36 - 124)	70 ± 26.9 (33 - 138)	62.6 ± 12.9 (33 - 89)	92.6 ± 34.7 (38 - 166)	57.3 ± 19.2 (38 - 124)	62.5 ± 20.2 (36 - 108)	51.1 ± 11.7 (36 - 106)	63.6 ± 23 (42 - 125)	60.8 ± 21.7 (33 - 122)	93.2 ± 26.3 (56 - 138)
Solar radiation
January [monthly average, kWh/m2]	gti_01	34.4 ± 4.7 (18 - 46)	36.5 ± 7.2 (23 - 59)	34 ± 8.4 (14 - 70)	46 ± 14.3 (15 - 81)	39 ± 2.8 (34 - 46)	39.7 ± 3.3 (31 - 49)	32.2 ± 3.7 (18 - 43)	35.5 ± 7.7 (23 - 59)	33.5 ± 4 (28 - 40)	33.6 ± 7.6 (20 - 50)	34.9 ± 11.9 (14 - 70)
February [monthly average, kWh/m2]	gti_02	51.9 ± 6.3 (36 - 68)	55.3 ± 8.3 (43 - 78)	52.1 ± 9.2 (35 - 95)	62.6 ± 15.4 (20 - 98)	59.7 ± 2.9 (54 - 68)	61.4 ± 3.5 (52 - 71)	48.3 ± 3.7 (36 - 60)	53.5 ± 8.5 (43 - 78)	51 ± 5.1 (44 - 60)	51.8 ± 8.2 (41 - 71)	53.7 ± 12.9 (35 - 95)
March [monthly average, kWh/m2]	gti_03	96.4 ± 5.1 (73 - 107)	98.7 ± 8.3 (86 - 125)	93.6 ± 10.8 (76 - 142)	103.8 ± 14.4 (61 - 135)	100.2 ± 3 (95 - 107)	100.6 ± 3.6 (90 - 108)	94.7 ± 5 (73 - 103)	98.1 ± 9.2 (86 - 125)	92 ± 5.6 (82 - 101)	92.7 ± 9.8 (78 - 115)	96.4 ± 14.8 (76 - 142)
April [monthly average, kWh/m2]	gti_04	129.6 ± 5.6 (109 - 140)	130.9 ± 5.1 (116 - 142)	125.7 ± 8.7 (110 - 174)	124.6 ± 10.3 (93 - 146)	127.6 ± 4.1 (118 - 135)	130.7 ± 4.4 (120 - 136)	130.6 ± 5.9 (109 - 140)	130.9 ± 5.3 (116 - 142)	124 ± 1.6 (120 - 126)	125.4 ± 7.5 (110 - 140)	127.3 ± 13 (116 - 174)
May [monthly average, kWh/m2]	gti_05	168.8 ± 5.8 (142 - 177)	166.5 ± 6.5 (143 - 184)	156.1 ± 7.4 (140 - 179)	154 ± 10.4 (123 - 171)	168.2 ± 3.3 (161 - 175)	167.9 ± 5.5 (156 - 177)	169.1 ± 6.6 (142 - 177)	166 ± 6.8 (143 - 184)	156.8 ± 5.1 (149 - 167)	157 ± 7.6 (140 - 174)	153.6 ± 8.3 (143 - 179)
June [monthly average, kWh/m2]	gti_06	177.1 ± 6.1 (149 - 187)	174.9 ± 8.4 (154 - 201)	160.7 ± 7.7 (142 - 178)	165.2 ± 15.7 (130 - 187)	177 ± 4.4 (165 - 187)	174.2 ± 6.7 (162 - 185)	177.2 ± 6.7 (149 - 184)	175.1 ± 8.9 (154 - 201)	159.7 ± 8 (148 - 178)	159.8 ± 8.8 (142 - 178)	163.2 ± 4.3 (157 - 171)
July [monthly average, kWh/m2]	gti_07	179.7 ± 7.8 (149 - 200)	177.9 ± 11 (155 - 215)	163.5 ± 8.6 (146 - 190)	171.1 ± 18.5 (131 - 199)	186.4 ± 6.5 (171 - 200)	179.8 ± 7.2 (167 - 192)	176.5 ± 6.2 (149 - 189)	177.3 ± 11.8 (155 - 215)	163.5 ± 9.9 (153 - 190)	162.2 ± 9 (146 - 187)	166 ± 6.4 (153 - 175)
August [monthly average, kWh/m2]	gti_08	160.1 ± 5.8 (133 - 174)	157.6 ± 8.2 (139 - 186)	143.6 ± 7.8 (123 - 162)	151.1 ± 18.9 (106 - 183)	160.2 ± 5.5 (150 - 174)	156 ± 6.5 (144 - 169)	160 ± 5.9 (133 - 167)	158.1 ± 8.6 (139 - 186)	145.9 ± 6.4 (138 - 162)	142.8 ± 9 (123 - 161)	143.6 ± 5.9 (131 - 151)
September [monthly average, kWh/m2]	gti_09	106.8 ± 5 (83 - 117)	107.2 ± 7.4 (94 - 138)	99.5 ± 7.2 (87 - 121)	107.9 ± 16 (65 - 141)	110 ± 3.3 (104 - 117)	109 ± 3.7 (99 - 115)	105.3 ± 4.9 (83 - 112)	106.7 ± 8.1 (94 - 138)	98.6 ± 5.4 (91 - 112)	98.7 ± 7.2 (88 - 116)	101.9 ± 8.2 (87 - 121)
October [monthly average, kWh/m2]	gti_10	69.5 ± 4.5 (51 - 83)	71.2 ± 7.3 (59 - 100)	67.1 ± 8.6 (51 - 100)	82.5 ± 16.4 (36 - 119)	71.3 ± 3.5 (65 - 80)	73.3 ± 3.8 (63 - 80)	68.7 ± 4.7 (51 - 83)	70.5 ± 8 (59 - 100)	65.4 ± 4.3 (61 - 75)	66.6 ± 8.4 (55 - 87)	69.2 ± 10.9 (51 - 100)
November [monthly average, kWh/m2]	gti_11	35 ± 3.7 (22 - 48)	36.9 ± 7.3 (27 - 65)	33.3 ± 6.4 (17 - 53)	49.6 ± 14.4 (17 - 85)	37.1 ± 2 (34 - 42)	38.3 ± 2.5 (32 - 45)	34 ± 3.9 (22 - 48)	36.5 ± 8.2 (27 - 65)	32.6 ± 3.6 (29 - 39)	33 ± 6.4 (25 - 50)	34.5 ± 8 (17 - 53)
December [monthly average, kWh/m2]	gti_12	24.6 ± 3.7 (12 - 35)	27.1 ± 6.4 (14 - 48)	24.9 ± 6.1 (11 - 47)	36.3 ± 11.5 (13 - 65)	28.4 ± 2.5 (25 - 35)	29 ± 2.7 (23 - 38)	22.9 ± 2.8 (12 - 33)	26.6 ± 7 (14 - 48)	25.3 ± 3.3 (21 - 31)	24.5 ± 5.8 (13 - 36)	25.5 ± 8.1 (11 - 47)
yearly average [kWh/m2]	gti_year	1233.7 ± 52.3 (978 - 1339)	1240.6 ± 78.2 (1095 - 1524)	1153.9 ± 80.4 (995 - 1463)	1255 ± 161.3 (813 - 1600)	1264.7 ± 32.8 (1207 - 1339)	1260.1 ± 41.9 (1159 - 1322)	1219.5 ± 53.5 (978 - 1289)	1234.7 ± 85.5 (1095 - 1524)	1148.4 ± 51.4 (1063 - 1275)	1148 ± 78 (1009 - 1336)	1169.8 ± 101.4 (995 - 1463)
Photosynthetically active radiation
January [monthly average, kWh/m2]	par_01	15.8 ± 1.8 (10 - 21)	16.7 ± 3 (12 - 26)	15.4 ± 2.5 (7 - 21)	19.7 ± 4.7 (7 - 26)	17.8 ± 0.6 (17 - 19)	18 ± 0.7 (17 - 19)	14.9 ± 1.5 (10 - 21)	16.3 ± 3.3 (12 - 26)	15.5 ± 1.6 (13 - 18)	15.4 ± 2.3 (12 - 20)	15.6 ± 3.5 (7 - 21)
February [monthly average, kWh/m2]	par_02	24.5 ± 2.7 (20 - 30)	25.9 ± 3.5 (21 - 35)	24.4 ± 2.9 (18 - 32)	28.4 ± 5.1 (10 - 35)	28 ± 0.4 (27 - 29)	28.6 ± 0.5 (28 - 29)	23 ± 1.5 (20 - 30)	25.1 ± 3.6 (21 - 35)	24.1 ± 2.2 (21 - 28)	24.4 ± 3 (20 - 30)	24.6 ± 3.4 (18 - 32)
March [monthly average, kWh/m2]	par_03	43.3 ± 1.9 (37 - 46)	44.1 ± 3.4 (40 - 54)	42 ± 3.5 (36 - 52)	46.2 ± 3.6 (34 - 51)	45 ± 0.7 (43 - 46)	45 ± 0.7 (44 - 46)	42.6 ± 1.7 (37 - 46)	43.9 ± 3.8 (40 - 54)	41.5 ± 2.3 (38 - 46)	41.8 ± 3.7 (36 - 49)	42.8 ± 3.9 (37 - 52)
April [monthly average, kWh/m2]	par_04	57.7 ± 1.9 (52 - 60)	58.1 ± 1.9 (52 - 62)	56 ± 2.5 (51 - 68)	55.7 ± 2.8 (46 - 61)	57 ± 1.6 (54 - 60)	58 ± 1.2 (55 - 60)	58.1 ± 2 (52 - 60)	58.2 ± 2.1 (52 - 62)	55.6 ± 0.8 (54 - 57)	55.9 ± 2.3 (51 - 60)	56.4 ± 3.4 (53 - 68)
May [monthly average, kWh/m2]	par_05	74.4 ± 2.1 (66 - 77)	73.4 ± 2.6 (64 - 80)	69.3 ± 2.6 (63 - 75)	68.3 ± 3.6 (58 - 74)	74.1 ± 1.4 (71 - 77)	74.2 ± 2 (70 - 77)	74.6 ± 2.3 (66 - 77)	73.2 ± 2.7 (64 - 80)	69.6 ± 2.1 (67 - 74)	69.6 ± 2.8 (63 - 75)	68.3 ± 2.6 (66 - 75)
June [monthly average, kWh/m2]	par_06	77.9 ± 2.3 (68 - 81)	77 ± 3.3 (68 - 87)	71.2 ± 3.1 (64 - 78)	73 ± 6 (61 - 83)	77.7 ± 1.8 (73 - 81)	76.5 ± 2.7 (71 - 81)	78 ± 2.5 (68 - 81)	77.1 ± 3.4 (68 - 87)	71.1 ± 3.1 (67 - 78)	70.8 ± 3.5 (64 - 77)	72.2 ± 1.7 (69 - 76)
July [monthly average, kWh/m2]	par_07	78.8 ± 2.9 (69 - 86)	78.1 ± 4.3 (68 - 92)	72.4 ± 3.4 (65 - 83)	75.3 ± 7.1 (61 - 87)	81.4 ± 2.5 (75 - 86)	78.9 ± 3 (73 - 84)	77.6 ± 2.3 (69 - 84)	77.9 ± 4.6 (68 - 92)	72.5 ± 3.9 (69 - 83)	71.9 ± 3.7 (65 - 81)	73.4 ± 2.5 (69 - 77)
August [monthly average, kWh/m2]	par_08	70.4 ± 2 (63 - 75)	69.3 ± 3.2 (61 - 80)	63.6 ± 2.8 (57 - 71)	66.6 ± 6.9 (53 - 77)	70.4 ± 1.9 (66 - 74)	68.6 ± 2.5 (64 - 74)	70.4 ± 2 (63 - 75)	69.6 ± 3.4 (61 - 80)	64.8 ± 2.6 (62 - 71)	63.3 ± 3.2 (57 - 69)	63.6 ± 2.1 (60 - 67)
September [monthly average, kWh/m2]	par_09	47.7 ± 1.7 (41 - 52)	47.8 ± 3 (41 - 60)	44.7 ± 2.3 (40 - 50)	48 ± 5.4 (35 - 56)	49 ± 0.9 (47 - 50)	48.6 ± 1.1 (47 - 50)	47.1 ± 1.7 (41 - 52)	47.6 ± 3.4 (41 - 60)	44.5 ± 2.2 (42 - 50)	44.3 ± 2.4 (40 - 49)	45.5 ± 2.2 (41 - 48)
October [monthly average, kWh/m2]	par_10	31.5 ± 1.7 (27 - 37)	32.1 ± 3.1 (27 - 44)	30.3 ± 2.6 (25 - 36)	36.4 ± 4.7 (20 - 43)	32.4 ± 1.2 (31 - 36)	33 ± 0.8 (31 - 34)	31.1 ± 1.7 (27 - 37)	31.9 ± 3.5 (27 - 44)	30 ± 1.9 (28 - 34)	30.2 ± 2.7 (26 - 36)	30.8 ± 2.9 (25 - 35)
November [monthly average, kWh/m2]	par_11	16.3 ± 1.5 (12 - 22)	16.9 ± 3.1 (13 - 29)	15.3 ± 2.3 (8 - 20)	21.6 ± 4.9 (8 - 28)	17.3 ± 0.5 (17 - 18)	17.6 ± 0.5 (17 - 18)	15.8 ± 1.6 (12 - 22)	16.7 ± 3.5 (13 - 29)	15.2 ± 1.7 (13 - 18)	15.2 ± 2.1 (12 - 20)	15.6 ± 2.9 (8 - 19)
December [monthly average, kWh/m2]	par_12	11.6 ± 1.6 (6 - 16)	12.5 ± 2.6 (7 - 21)	11.4 ± 2 (6 - 15)	15.7 ± 4 (6 - 21)	13.2 ± 0.7 (12 - 15)	13.3 ± 0.5 (12 - 14)	10.9 ± 1.3 (6 - 16)	12.3 ± 3 (7 - 21)	11.7 ± 1.6 (10 - 15)	11.3 ± 2.1 (6 - 15)	11.5 ± 2.3 (6 - 14)
yearly average [kWh/m2]	par_year	549.8 ± 18.7 (471 - 592)	552.1 ± 31.5 (484 - 666)	516 ± 24.4 (465 - 571)	554.7 ± 53.7 (407 - 632)	563.5 ± 8.7 (543 - 582)	560.7 ± 12.2 (536 - 581)	543.4 ± 18.7 (471 - 592)	549.5 ± 35 (484 - 666)	515.8 ± 21.5 (488 - 571)	513.9 ± 24.5 (470 - 571)	520.3 ± 26.9 (465 - 566)
Bioclimatic variables
mean annual air temperature [°C]	annualMeanTemperature	9.1 ± 1 (3.6 - 11.6)	9 ± 1.3 (5.1 - 12.4)	6.5 ± 2.2 (-0.5 - 9.5)	2.8 ± 2.6 (-1.3 - 7.9)	9.5 ± 0.8 (7.3 - 11.6)	9.4 ± 0.6 (8.1 - 10.7)	8.9 ± 1.1 (3.6 - 10.3)	8.9 ± 1.4 (5.1 - 12.4)	6.4 ± 1.4 (3.9 - 8.5)	6 ± 2.6 (-0.5 - 9)	7.4 ± 1.6 (3.3 - 9.5)
mean diurnal air temperature range [°C]	meanDiurnalRange	9.4 ± 0.6 (7.2 - 11.1)	9.4 ± 0.7 (7.9 - 11.6)	8.4 ± 1 (6.3 - 10.3)	8.2 ± 1.3 (6.3 - 11.2)	9.8 ± 0.7 (8.6 - 11.1)	9.4 ± 0.3 (8.7 - 10.5)	9.2 ± 0.5 (7.2 - 10.1)	9.3 ± 0.8 (7.9 - 11.6)	9.3 ± 0.6 (7.8 - 10)	8.2 ± 0.9 (6.3 - 10.3)	8.1 ± 0.8 (6.8 - 10)
isothermality	isothermality	30.2 ± 1.5 (27.9 - 35.5)	30.7 ± 1.9 (28.1 - 36.1)	30.8 ± 2.1 (27.1 - 36)	31 ± 2.3 (26.4 - 36.2)	31.8 ± 1.7 (28.7 - 35.5)	31.4 ± 0.8 (29.6 - 33)	29.5 ± 0.7 (27.9 - 32.3)	30.5 ± 2.1 (28.1 - 36.1)	31.9 ± 1.7 (29.5 - 35.2)	30 ± 2 (27.1 - 34.4)	31.9 ± 2 (28.2 - 36)
temperature seasonality [°C]	temperatureSeasonality	785.8 ± 38.7 (675.9 - 831.7)	766.1 ± 34.7 (676.1 - 836.1)	691 ± 57.2 (580.2 - 821.8)	680.5 ± 34.6 (607.4 - 760.1)	754 ± 32.8 (677.4 - 815.4)	750.3 ± 21.4 (704 - 779.8)	800.4 ± 32 (675.9 - 831.7)	770.8 ± 36.6 (676.1 - 836.1)	727 ± 38.5 (673.5 - 789.6)	700 ± 58.9 (599 - 821.8)	647.6 ± 37 (580.2 - 691.8)
mean daily maximum air temperture of the warmest month [°C]	maxTempWarmestMonth	23.4 ± 1.5 (15.4 - 26.8)	23.1 ± 1.6 (18 - 27.1)	19.2 ± 2.8 (10.7 - 23.6)	15.5 ± 3.2 (10.1 - 22.3)	23.8 ± 1.3 (20.6 - 26.8)	23.3 ± 1 (21.2 - 25.6)	23.2 ± 1.6 (15.4 - 24.8)	23 ± 1.8 (18 - 27.1)	19.9 ± 1.9 (16.1 - 22)	18.9 ± 3.3 (10.7 - 23.6)	19.5 ± 1.8 (14.8 - 21.6)
mean daily minimum air temperature of the coldest month [°C]	minTempColdestMonth	-7.7 ± 0.8 (-9.7 - -5.5)	-7.4 ± 1.4 (-10.2 - -2.9)	-7.9 ± 1.9 (-12.4 - -2.5)	-10.7 ± 1.2 (-12.3 - -8)	-7 ± 0.8 (-8.2 - -5.5)	-6.7 ± 0.5 (-7.5 - -5.9)	-8 ± 0.4 (-9.7 - -6.3)	-7.6 ± 1.6 (-10.2 - -2.9)	-9.3 ± 1 (-10.3 - -6.8)	-8.4 ± 1.6 (-12.4 - -6.5)	-5.9 ± 1.5 (-9.2 - -2.5)
annual range of air temperature [°C]	tempAnnualRange	31.1 ± 1.5 (25.1 - 33.3)	30.5 ± 1.3 (27.5 - 33.8)	27.1 ± 2.6 (22.4 - 32.8)	26.2 ± 2.2 (22.3 - 31.3)	30.8 ± 1.6 (27.2 - 33.3)	30 ± 0.9 (28.3 - 32.2)	31.2 ± 1.4 (25.1 - 32.9)	30.6 ± 1.4 (27.5 - 33.8)	29.2 ± 1.8 (25.6 - 31.9)	27.2 ± 2.7 (22.4 - 32.8)	25.5 ± 1.7 (22.7 - 27.8)
mean daily mean air tempertures of the wettest quarter [°C]	meanTempWettestQuarter	16.6 ± 3.8 (3.8 - 21.7)	17.1 ± 2 (10.2 - 20)	13.8 ± 4.2 (-0.5 - 18.5)	8.3 ± 2.4 (3.6 - 14.9)	13.6 ± 5.2 (3.8 - 21.7)	18.1 ± 1.8 (10.2 - 20)	17.9 ± 1.5 (10.2 - 19.6)	16.8 ± 2 (10.2 - 19.5)	13.7 ± 3.4 (5.1 - 17.1)	14.3 ± 3.2 (7.3 - 18.5)	12.7 ± 6.1 (-0.5 - 17.1)
mean daily mean air tempertures of the driest quarter [°C]	meanTempDriestQuarter	1.4 ± 1.8 (-4.2 - 5.2)	1.1 ± 2.8 (-2.4 - 17)	-0.7 ± 3.1 (-8.1 - 9.4)	-1.1 ± 7.4 (-8.6 - 13.3)	1.3 ± 1 (-0.2 - 3.2)	0.6 ± 1.2 (-0.8 - 2.9)	1.5 ± 2.1 (-4.2 - 5.2)	1.2 ± 3.1 (-2.4 - 17)	-1.7 ± 1.4 (-3.7 - 1.1)	-1.5 ± 2.9 (-8.1 - 4.6)	1.8 ± 2.9 (-3.7 - 9.4)
mean daily mean air tempertures of the warmest quarter [°C]	meanTempWarmestQuarter	18.6 ± 1.3 (11.8 - 21.7)	18.2 ± 1.5 (13.5 - 22.1)	14.9 ± 2.6 (7.3 - 18.5)	11 ± 2.9 (6.1 - 16.4)	18.7 ± 1.1 (15.8 - 21.7)	18.5 ± 0.8 (16.7 - 20)	18.5 ± 1.4 (11.8 - 19.8)	18.2 ± 1.6 (13.5 - 22.1)	15.2 ± 1.6 (12.2 - 17.1)	14.6 ± 3.1 (7.3 - 18.5)	15.4 ± 1.7 (10.8 - 17.1)
mean daily mean air tempertures of the coldest quarter [°C]	meanTempColdestQuarter	-0.8 ± 0.9 (-4.7 - 1.2)	-0.7 ± 1.4 (-3.5 - 3.4)	-2 ± 2 (-8.1 - 2.5)	-5.5 ± 2.2 (-8.6 - -0.9)	0.1 ± 0.6 (-0.9 - 1.2)	0 ± 0.5 (-0.8 - 1)	-1.3 ± 0.7 (-4.7 - 0.6)	-0.8 ± 1.5 (-3.5 - 3.4)	-2.7 ± 1.2 (-4.3 - 0.2)	-2.6 ± 2.1 (-8.1 - 0.1)	-0.4 ± 1.5 (-4.1 - 2.5)
annual precipitation amount [mm]	annualPrecipitation	898.9 ± 321.2 (503 - 1956)	767.2 ± 197.4 (499 - 1513)	1051.3 ± 366.1 (487 - 1786)	804.6 ± 118.7 (612 - 1024)	1219.4 ± 344.8 (722 - 1956)	949.8 ± 199.3 (692 - 1513)	751.3 ± 165.9 (503 - 1329)	712.6 ± 161.6 (499 - 1506)	907.6 ± 246.4 (682 - 1557)	1031.3 ± 419.5 (487 - 1786)	1191.2 ± 272.8 (695 - 1597)
precipitation amount of the wettest month [mm]	precipWettestMonth	108.5 ± 32.8 (65 - 227)	98.6 ± 22.6 (53 - 175)	132.5 ± 38.2 (71 - 205)	107.8 ± 24.7 (72 - 144)	140.1 ± 34 (86 - 227)	119 ± 20.9 (88 - 165)	94 ± 19.4 (65 - 170)	92.5 ± 19.3 (53 - 175)	122.3 ± 23.9 (97 - 175)	134 ± 44 (74 - 205)	136.5 ± 33.6 (71 - 186)
precipitation amount of the driest month [mm]	precipDriestMonth	47.5 ± 18.3 (24 - 105)	35.9 ± 9.7 (26 - 82)	55.6 ± 24.3 (19 - 110)	41.6 ± 4.7 (25 - 51)	60.9 ± 22.3 (27 - 105)	39.5 ± 11.9 (28 - 82)	41.3 ± 12 (24 - 71)	34.9 ± 8.8 (26 - 66)	43.6 ± 17 (29 - 88)	50.9 ± 23.5 (19 - 104)	73.6 ± 21.3 (44 - 110)
precipitation seasonality [mm]	precipSeasonality	27.9 ± 5.7 (18.8 - 46.1)	33.1 ± 7.6 (15.1 - 46.9)	31.7 ± 10.4 (8.7 - 52.9)	33.4 ± 9.4 (20.9 - 55.4)	26.1 ± 6.5 (18.8 - 39.4)	33.9 ± 6.8 (20.9 - 43.7)	28.8 ± 5.1 (22.4 - 46.1)	32.9 ± 7.9 (15.1 - 46.9)	36.7 ± 7.4 (20.2 - 43.1)	35 ± 8.7 (21.1 - 52.9)	21.5 ± 8.7 (8.7 - 37.7)
mean monthly precipitation amount of the wettest quarter [mm]	precipWettestQuarter	300.5 ± 90.2 (179 - 611)	275 ± 65 (148 - 488)	371.6 ± 110.6 (204 - 590)	299.3 ± 62.1 (201 - 386)	387.1 ± 92.5 (232 - 611)	339.7 ± 61.9 (238 - 469)	260.7 ± 54.4 (179 - 472)	255.6 ± 52.4 (148 - 488)	337.6 ± 65.1 (266 - 479)	375.1 ± 127.6 (206 - 590)	387.8 ± 96.8 (204 - 531)
mean monthly precipitation amount of the driest quarter [mm]	precipDriestQuarter	154.3 ± 63.6 (77 - 368)	118.7 ± 34 (82 - 276)	182.2 ± 77.8 (64 - 345)	136.1 ± 15 (77 - 169)	208.4 ± 75.8 (95 - 368)	139.5 ± 40.1 (98 - 276)	129.4 ± 36.7 (77 - 228)	112.4 ± 29.5 (82 - 218)	143.6 ± 56 (92 - 295)	169.9 ± 78.8 (64 - 325)	234.1 ± 64.4 (145 - 345)
mean monthyl precipitation amount of the warmest quarter [mm]	precipWarmestQuarter	290.5 ± 73.4 (174 - 475)	267.5 ± 66.6 (129 - 471)	366.1 ± 110.5 (199 - 590)	278.9 ± 80.1 (157 - 381)	357.5 ± 63.2 (232 - 475)	336.9 ± 57.4 (237 - 460)	259.6 ± 55 (174 - 470)	246.7 ± 54.1 (129 - 471)	330 ± 52 (260 - 404)	374.2 ± 127.5 (206 - 590)	374.4 ± 101.6 (199 - 531)
mean monthly precipitation amount of the coldest quarter [mm]	precipColdestQuarter	171.2 ± 68.3 (84 - 406)	126.1 ± 35.6 (84 - 295)	191.8 ± 85.7 (64 - 416)	145 ± 18.3 (80 - 178)	219.4 ± 84.5 (95 - 406)	141.5 ± 43.2 (98 - 295)	149 ± 45.2 (84 - 250)	121.5 ± 31.9 (84 - 236)	151.2 ± 63.5 (93 - 324)	174.3 ± 78.7 (64 - 332)	255.7 ± 82.1 (155 - 416)
